# Supplementary material for: The global distribution and drivers of wood density and their impact on forest carbon stocks
Source: Nat Ecol Evol. 2024 Oct 15;8(12):2195–212. doi: 10.1038/s41559-024-02564-9 (PMC11618071; doi:10.1038/s41559-024-02564-9)
Supplement: Supplementary file 4 — Publication list: list of papers from which the wood density data have been directly collected. [file 41559_2024_2564_MOESM4_ESM.xlsx]

## Sheet: Appendix_1
Reference
Henry et al., 2010. Wood density, phytomass variations within and among trees, and allometric equations in a tropical rainforest of Africa
Nikalas et al., 2010. Worldwide correlations of mechanical properties and green wood density
Lida et al., 2011. Wood density explains architectural differentiation across 145 co‐occurring tropical tree species
Fan et al., 2012. Hydraulic conductivity traits predict growth rates and adult stature of 40 Asian tropical tree species better than wood density
McCulloh et al., 2011. Comparative hydraulic architecture of tropical tree species representing a range of successional stages and wood density
Onoda et al., 2009. The relationship between stem biomechanics and wood density is modified by rainfall in 32 Australian woody plant species
Bastin et al.,2015. Wood Specific Gravity Variations and Biomass of Central African Tree Species: The Simple Choice of the Outer Wood
Wassernberg et al., 2014. Analysis of wood density profiles of tree stems: incorporating vertical variations to optimize wood sampling strategies for density and biomass estimations
Yeboeh et al., 2013. Variation in wood density and carbon content of tropical plantation tree species from Ghana
Tobner et al., 2013. Advancing biodiversity–ecosystem functioning science using high-density tree-based experiments over functional diversity gradients
Worbes et al., 2013. Relations between water balance, wood traits and phenological behavior of tree species from a tropical dry forest in Costa Rica—a multifactorial study
Lida et al., 2014. Linking functional traits and demographic rates in a subtropical tree community: the importance of size dependency
Wright et al., 2010. Functional traits and the growth–mortality trade-off in tropical trees. Ecology 91:3664–3674.
Fayolle et al., 2013. Tree allometry in Central Africa: Testing the validity of pantropical multi-species allometric equations for estimating biomass and carbon stocks
Herann et al., 2012. Effects of moisture, temperature and decomposition stage on respirational carbon loss from coarse woody debris (CWD) of important European tree species
Kukowski et al., 2012. Hydraulic responses to extreme drought conditions in three co-dominant tree species in shallow soil over bedrock
Pluchon et al., 2013. Stimulation of boreal tree seedling growth by wood‐derived charcoal: effects of charcoal properties, seedling species and soil fertility
McCulloh et al., 2016. Is it getting hot in here? Adjustment of hydraulic parameters in six boreal and temperate tree species after 5 years of warming
Kotowska et al., 2015. Patterns in hydraulic architecture from roots to branches in six tropical tree species from cacao agroforestry and their relation to wood density and stem growth
Paquette et al., 2015. Explaining forest productivity using tree functional traits and phylogenetic information: two sides of the same coin over evolutionary scale?
Cunha et al., 2015. Tree basal area increment models for Cedrela, Amburana, Copaifera and Swietenia growing in the Amazon rain forests
De Mil et al., 2018. Wood Density Profiles and Their Corresponding Tissue Fractions in Tropical Angiosperm Trees
Rodriguez et al., 2016. Variability in Wood Density and Wood Fibre Characterization of Woody Species and Their Possible Utility in Northeastern Mexico
Maiti et al., 2016. Wood Density of Ten Native Trees and Shrubs and Its Possible Relation with a Few Wood Chemical Compositions
2017. Radial variation of wood functional traits reflect size‐related adaptations of tree mechanics and hydraulics
Dias et al., 2016. Tree growth, wood and bark water content of 28 Amazonian tree species in response to variations in rainfall and wood density
Hans et al., 2014. Assessment of variations in air-dry wood density using time-of-flight near-infrared spectroscopy
Moreira et al., 2019. Wood density and carbon concentration of coarse woody debris in native forests, Brazil
Sagang et al., 2018. Using volume-weighted average wood specific gravity of trees reduces bias in aboveground biomass predictions from forest volume data
Gupta et al., 2017. Wood specific gravity of trees in hot semi-arid zone of India: diversity among species and relationship between stem and branches
Fayolle et al., 2018. A regional allometry for the Congo basin forests based on the largest ever destructive sampling
Niu et al., 2017. Divergence in strategies for coping with winter embolism among co‐occurring temperate tree species: the role of positive xylem pressure, wood type and tree stature
Lusk et al., 2016. Testing for functional convergence of temperate rainforest tree assemblages in Chile and New Zealand
Takahashi 2017. Regeneration Traits of Four Dominant Species in a Cool-Temperate Conifer-Hardwood Mixed Forest, Northern Japan
Takahashi 2017. Regeneration Traits of Four Dominant Species in a Cool-Temperate Conifer-Hardwood Mixed Forest, Northern Japan
Cha et al., 2017. Branch Wood Decomposition of Tree Species in a Deciduous Temperate Forest in Korea
